# Supplementary material for: Extract of Wheatgrass and Aronia Mixture Ameliorates Atopic Dermatitis-Related Symptoms by Suppressing Inflammatory Response and Oxidative Stress In Vitro and In Vivo
Source: Antioxidants (Basel). 2022 Dec 23;12(1):27. doi: 10.3390/antiox12010027 (PMC9854678; doi:10.3390/antiox12010027)
Supplement: Supplementary file 1 [file antioxidants-12-00027-s001.zip]

Archive with 1 entries (1 files):
- antioxidants-2008242-supplementary.pdf
